# Supplementary material for: Patient exposure in the basic science classroom enhances differential diagnosis formation and clinical decision-making
Source: PeerJ. 2015 Feb 26;3:e809. doi: 10.7717/peerj.809 (PMC4349165; doi:10.7717/peerj.809)
Supplement: Figure S12 — Excel table containing the individual grades (column 2) for the three patient assignments (column 1). [file peerj-03-809-s002.xlsx]

## Sheet: Figure 2 data
Patient	Grade
1	7
1	6
1	8
1	8
1	12
1	6
1	8
1	6
1	11
1	9
1	5
1	5
1	16
1	9
1	3
1	4
1	13
1	5
1	4
1	11
1	12
1	12
1	6
1	8
1	11
1	8
1	10
1	8
1	4
1	8
1	16
1	11
1	7
1	12
1	7
1	5
1	14
1	7
1	10
1	11
1	11
1	10
1	12
1	7
1	10
1	11
1	9
2	11
2	10
2	11
2	5
2	12
2	9
2	8
2	4
2	13
2	13
2	6
2	8
2	8
2
2	9
2	7
2	14
2	8
2	10
2	12
2	9
2	12
2	9
2	15
2	7
2	9
2	6
2	12
2	12
2	7
2	12
2	8
2	10
2	8
2	8
2	11
2	12
2	6
2	11
2	10
2	8
2	13
2	6
2	16
2	12
2	11
2	9
3	13
3	10
3	8
3	12
3	13
3	10
3	3
3	7
3	16
3	12
3	9
3	14
3	11
3	9
3	15
3	14
3	11
3	10
3	14
3	13
3	13
3	9
3	11
3	15
3	9
3	9
3	13
3	11
3	14
3	14
3	9
3	14
3	9
3	11
3	12
3	13
3	14
3	14
3	7
3	13
3	13
3	12
3	12
3	18
3	14
3	10
3	10
